# Supplementary material for: SARS-CoV-2 spike and nucleocapsid proteins fail to activate human dendritic cells or γδ T cells
Source: PLoS One. 2022 Jul 14;17(7):e0271463. doi: 10.1371/journal.pone.0271463 (PMC9282473; doi:10.1371/journal.pone.0271463)
Supplement: S1 File — (XLSX) [file pone.0271463.s001.xlsx]

## Sheet: Fig. 2A
Medium	PMA/I	Spike	RB-nucleocapsid			Medium	PMA/I	Spike	RB-nucleocapsid
4.84	65.5	2.52	0.57			3.57	49	5.81	4.14
0.16	73.8	0.21	0.61			1.6	63.8	1.2	0.61
0	55.6	0	0			4.84	55.5	2.52	0.57
						3.2	45.6	0	3.1

## Sheet: Fig. 2B
Medium	PMA/I	Spike	RB-nucleocapsid			Medium	PMA/I	Spike	RB-nucleocapsid
2.86	33.44	1.07	0			0	72.7	0	0
0	56	0	0			0	75	0	0
0	62	4.3	1.27			0	66.38	0	0
0	65	0	0

## Sheet: Fig. 3A
Medium	LPS	Spike	RB-nucleocapsid			Medium	LPS	Spike	RB-nucleocapsid			Medium	LPS	Spike	RB-nucleocapsid			Medium	LPS	Spike	RB-nucleocapsid
1	2.84	0.79	2.4			1	5.79	0.76	5.51			1	12.8	1.04	6.89			1	1.4	1	1.4
1	4.46	1.04	6.89			1	3.46	1.05	3.59			1	1.68	1	1.7			1	3.7	2.8	3.6
1	4.76	1.15	4.58			1	3.43	1.21	0.82			1	1.66	1.27	0.86			1	1.5	1.1	1.45
1	3.6	1.35	0.59			1	4.09	1.64	3.85			1	2.19	1.43	2.39			1	3.65	1.6	2.2
1	1.96781	1.33607	2.24108			1	5.37	1.23	5.06			1	3.5	1.36	3.83
1	2.85584	1.20782	2.53148

## Sheet: Fig. 3B
Medium	LPS	Spike	RB-nucleocapsid			Medium	LPS	Spike	RB-nucleocapsid
0.16	9.03	0.25	7.78			12.1	59.5	8.9	33.5
0.34	10.3	0.76	7.09			1.5	34.3	3.1	37.3
0.12	17.7	0.12	9.7			3.1	28.8	3.1	6.9
0.23	9	0.42	7			0.17	9.13	0.23	11.6
						0.03	8.5	0.028	3.52
						0.069	4.62	0.066	1.5
						3.7	16.4	3.7	12.1
						0.27	8.6	0.62	11.6

## Sheet: Fig. 3C
Medium	LPS	Spike	RB-nucleocapsid			Medium	LPS	Spike	RB-nucleocapsid
0.11	47	1.09	17.2			0.15	9.07	2.12	9.1
0.27	0.37	0.07	1.4			0.33	9.56	2.08	2.68
0	0.54	0.45	0.78			0.2	1.6	0.59	0.61
						0.15	0.74	0.09	1.9

## Sheet: Fig. 4A
Medium	PMA/I	Spike	RB-nucleocapsid			Medium	PMA/I	Spike	RB-nucleocapsid
6.7	52.9	1.7	24.4			0.15	63	7.79	8.01
0	40.9	0	30.8					12.94	13.26
0.4	41.6	0.7	22.3			0	45.9	24	6.92
0	51.6	0	21.6					0	4.76
0.08	50.7	0.7	7.6			1.6	40	2.1	4.5
0	49.2	0	9.1			1.6	35	6.4	1.9
4.9		5.9	11.2					2.2	1.6
3.9		4.6	7.6					3.5	1.6
		8.2	24
		10.9	19

## Sheet: Fig. 4B
Medium	PMA/I	Spike	RB-nucleocapsid			Medium	PMA/I	Spike	RB-nucleocapsid
4.6	16.9	1.2	7.7			0.042	95.4	1.4	2.76
1	35.4	0.6	21.8					2.56	2.41
0.18	51.5	2.4	7.8			0.037	90.8	5.48	1.445
1.1	17.1	0.4	8.4					0	0
0.3	60	4.6	17.1			1.6	75	2.7	5.8
1.3	11.7	5.7	9			1.7	77	4.3	4.9
4.5		3.1	16.3					1	4
3			9.8					1.3	2.1

## Sheet: Fig. 5A
Medium	LPS	RB-nucleocapsid	V8-treated RB-nucleocapsid	SM-nucleocapsid
12.1	59.5	33.5	44.3	12.7
1.5	34.3	37.3	18.7	0.23
3.1	28.8	6.9	10.5	2.1
0.17	9.13	11.6	8.77	0.47
0.03	8.5	3.52	1.89	0.12
0.069	4.62	1.5	0.504	0.24

## Sheet: Fig. 5B
Medium	PMA/I	RB-nucleocapsid	V8-treated RB-nucleocapsid	SM-nucleocapsid
6.7	52.9	24.4	17.1	2.4
0	40.9	30.8	17.8	3.5
0.4	41.6	22.3	8.7	0.03
0	51.6	21.6	5.1	0
0.08	50.7	7.6	9.9	0
0	49.2	9.1	6.5	0

## Sheet: Fig. 5C
Medium	PMA/I	RB-nucleocapsid	V8-treated RB-nucleocapsid	SM-nucleocapsid
4.6	16.9	7.7	6.7	1.7
1	35.4	21.8	19.6	6
0.18	8.6	2.7	3	0
1.1	17.1	7.8	5.4	0.6
0.3	4.2	1.8	4.1	0
1.3	11.7	8.4	11.2	0.2

[truncated: 1 more sheets: Fig. 6]
